# Supplementary material for: Validity and Test–Retest Reliability of Spatiotemporal Running Parameter Measurement Using Embedded Inertial Measurement Unit Insoles
Source: Sensors (Basel). 2024 Aug 22;24(16):5435. doi: 10.3390/s24165435 (PMC11359420; doi:10.3390/s24165435)
Supplement: Supplementary file 1 [file sensors-24-05435-s001.zip]

Archive with 1 entries (1 files):
- sensors-3072856-supplementary.pdf
